# Supplementary material for: Adherence to the Healthy Eating Index-2015 across Generations Is Associated with Birth Outcomes and Weight Status at Age 5 in the Lifeways Cross-Generation Cohort Study
Source: Nutrients. 2019 Apr 25;11(4):928. doi: 10.3390/nu11040928 (PMC6520851; doi:10.3390/nu11040928)
Supplement: Supplementary file 1 [file nutrients-11-00928-s001.zip]

Archive with 3 entries (3 files):
- Figure S1. Participant flow chart_Nutrients.docx
- Table S1.docx
- Table S2.docx
